# Supplementary material for: Plasma proteomic profiling and molecular clustering reveal immune‐defined prognostic subtypes in lung adenocarcinoma
Source: Int J Cancer. 2025 Nov 7;158(4):858–65. doi: 10.1002/ijc.70231 (PMC12712354; doi:10.1002/ijc.70231)
Supplement: Supplementary file 1 — Table S1. Differential protein abundance (LFC >1 and adj p < .001) between Clusters 1 and 2 after adjustment of age, sex, and smoking status. [file IJC-158-858-s001.xlsx]

## Sheet: Supplementary Table 1
Supplementary Table 1. Differential protein abundance (LFC>1 and adj p<0.001) between cluster 1 and 2 after adjustment of age, sex and smoking status
UniprotID	GeneNames	logFC	AvgNPX	P.Value	adj.P.Val
P00519	ABL1	1.17851	1.42826	2.61333e-16	3.8133e-13
Q96IU4	ABHD14B	1.25738	-0.460505	1.12388e-15	1.08417e-12
Q9Y5X1	SNX9	1.14314	2.16711	3.25593e-14	1.39209e-11
O14745	NHERF1	1.23666	0.93053	3.36719e-14	1.39209e-11
Q969H8	MYDGF	1.25892	2.03354	1.1179e-13	3.44193e-11
Q13561	DCTN2	1.27049	1.35138	1.38801e-13	3.44193e-11
P78560	CRADD	1.31164	2.97155	1.4272e-13	3.44193e-11
Q53T59	HS1BP3	1.16818	0.996997	3.31098e-13	5.71229e-11
O00203	AP3B1	1.39326	1.92789	3.35553e-13	5.71229e-11
P30086	PEBP1	1.03099	1.49928	3.90561e-13	6.27936e-11
Q6P1N0	CC2D1A	1.52626	1.97147	4.39927e-13	6.70078e-11
Q9BU02	THTPA	1.26669	3.6734	6.49703e-13	8.17278e-11
P09525	ANXA4	1.01165	1.63549	6.90624e-13	8.17278e-11
Q9UNK0	STX8	1.128	2.86395	8.01865e-13	8.5948e-11
Q9Y2Z0	SUGT1	1.16794	2.08344	9.14886e-13	9.456e-11
P14174	MIF	1.04151	2.76091	9.82737e-13	9.80703e-11
P07741	APRT	1.01841	3.05571	1.15274e-12	1.07614e-10
Q04637	EIF4G1	1.32136	1.50368	1.60635e-12	1.38206e-10
Q01469	FABP5	1.23492	0.920251	1.62371e-12	1.38206e-10
Q9UNZ2	NSFL1C	1.39515	2.55828	1.67212e-12	1.38261e-10
Q9GZY6	LAT2	1.17247	2.78263	2.85661e-12	2.01635e-10
Q8IXJ6	SIRT2	1.20435	2.3119	3.55126e-12	2.2342e-10
P14868	DARS1	1.24582	2.37782	4.17355e-12	2.53189e-10
P29692	EEF1D	1.20612	2.53563	4.1994e-12	2.53189e-10
O75347	TBCA	1.22034	1.77495	5.07539e-12	2.99759e-10
Q02750	MAP2K1	1.03647	1.73537	8.6801e-12	4.73966e-10
Q14696	MESD	1.03632	1.83804	9.72165e-12	5.21008e-10
O43399	TPD52L2	1.11731	2.15454	1.36367e-11	6.57744e-10
Q12846	STX4	1.23309	2.02297	1.55444e-11	7.37469e-10
P98082	DAB2	1.02787	1.62214	1.6514e-11	7.58598e-10
Q9HA65	TBC1D17	1.01573	1.71838	2.15204e-11	9.02609e-10
Q08AG7	MZT1	1.04261	1.40131	2.46451e-11	1e-09
O75061	DNAJC6	1.23464	2.20559	2.83369e-11	1.12165e-09
Q14790	CASP8	1.09041	0.940782	2.97298e-11	1.14717e-09
P51617	IRAK1	1.09568	2.62234	3.18759e-11	1.19804e-09
O00559	EBAG9	1.01207	1.6225	3.63153e-11	1.34739e-09
Q9Y5A7	NUB1	1.01622	1.50954	3.78746e-11	1.38746e-09
Q9Y6D9	MAD1L1	1.16341	0.702051	4.89986e-11	1.72929e-09
P07311	ACYP1	1.01917	1.79431	5.43438e-11	1.89483e-09
P35579	MYH9	1.06037	2.53967	5.6663e-11	2e-09
Q9Y478	PRKAB1	1.17372	2.18151	5.85665e-11	2e-09
Q9UII2	ATP5IF1	1.23041	3.02776	6.07719e-11	2e-09
O14523	C2CD2L	1.15835	1.05144	6.11195e-11	2e-09
P53990	IST1	1.4356	2.55927	6.52922e-11	2.1231e-09
Q9Y6A5	TACC3	1.28867	2.78582	7.51759e-11	2.34386e-09
P46109	CRKL	1.39388	3.26478	7.53209e-11	2.34386e-09
Q13576	IQGAP2	1.36931	1.50473	8.58311e-11	2.56077e-09
Q6XZF7	DNMBP	1.09262	1.83876	1.12872e-10	3.23867e-09
Q9H0C8	ILKAP	1.14665	1.69806	1.31413e-10	3.622e-09
P62330	ARF6	1.83856	3.09881	1.88681e-10	4.9193e-09
P23919	DTYMK	1.06666	2.78944	1.96497e-10	5.07735e-09
Q7L5N7	LPCAT2	1.07483	1.25687	2.03425e-10	5.20984e-09
O75351	VPS4B	1.4574	2.42452	2.08559e-10	5.26849e-09
O60447	EVI5	1.20767	1.78483	2.09754e-10	5.26849e-09
O14828	SCAMP3	1.26321	3.1869	2.11177e-10	5.26849e-09
Q9BVM4	GGACT	1.10859	2.11488	2.44513e-10	5.86189e-09
P30040	ERP29	1.0536	2.46515	2.46005e-10	5.86189e-09
P31146	CORO1A	1.52352	3.78135	2.47115e-10	5.86189e-09
P49789	FHIT	1.22746	1.97038	2.53307e-10	6e-09
O75792	RNASEH2A	1.02126	0.396324	2.63258e-10	6.09494e-09
A0FGR8	ESYT2	1.28833	2.74161	3.82511e-10	8.45029e-09
P21964	COMT	1.03044	2.40544	3.87574e-10	8.49726e-09
P36776	LONP1	1.06986	0.977036	4.99533e-10	1.03877e-08
Q9H3K6	BOLA2; BOLA2B	1.00408	2.61948	5.96236e-10	1.18603e-08
P23588	EIF4B	1.34418	2.30584	6.16569e-10	1.21384e-08
Q6FI81	CIAPIN1	1.17785	2.30767	6.22695e-10	1.21762e-08
Q9H7M9	VSIR	1.01459	2.25645	7.16782e-10	1.3558e-08
P18031	PTPN1	1.08057	3.27973	7.65358e-10	1.41665e-08
O95721	SNAP29	1.23718	3.77923	8.76066e-10	1.54936e-08
Q6P1M0	SLC27A4	1.58238	2.22822	9.00158e-10	1.57882e-08
Q99426	TBCB	1.44141	3.65847	1.12188e-09	1.90984e-08
Q9NZN5	ARHGEF12	1.50312	2.97094	1.20561e-09	2.0285e-08
Q9HB71	CACYBP	1.25487	2.18148	1.35138e-09	2.20955e-08
P55145	MANF	1.33908	3.85656	1.38001e-09	2.2268e-08
P41227	NAA10	1.39455	3.33478	1.38502e-09	2.2268e-08
P40818	USP8	1.10327	3.10415	1.41125e-09	2.24405e-08
Q9H0P0	NT5C3A	1.253	3.02336	1.45726e-09	2.3e-08
Q07812	BAX	1.53336	2.4096	1.72595e-09	2.68543e-08
O60234	GMFG	1.10889	4.13422	1.81408e-09	2.76312e-08
P50914	RPL14	1.05425	0.32043	1.90706e-09	2.8745e-08
Q8WUD1	RAB2B	1.24092	-0.740393	2.33284e-09	3.42702e-08
Q9UJU6	DBNL	1.29049	3.71271	2.48928e-09	3.61084e-08
Q8IV38	ANKMY2	1.10069	1.39099	2.86491e-09	4.1e-08
Q9NWQ8	PAG1	1.05803	2.18118	3.07064e-09	4.37755e-08
P37840	SNCA	1.919	1.97296	3.12258e-09	4.42978e-08
Q9NVZ3	NECAP2	1.20802	0.912994	4e-09	5.47285e-08
P06730	EIF4E	1.33112	3.26555	5e-09	6.76439e-08
P78352	DLG4	1.46139	1.90501	5.24355e-09	6.96094e-08
O15400	STX7	1.03456	2.95767	5.27956e-09	6.97673e-08
P68106	FKBP1B	1.62196	1.97291	6e-09	7.72197e-08
Q9NR12	PDLIM7	1.6041	3.1637	6.30512e-09	8.03834e-08
Q99704	DOK1	1.08578	2.9449	6.64648e-09	8.4e-08
Q8N0X7	SPART	1.15329	2.58098	6.77855e-09	8.52919e-08
Q9H939	PSTPIP2	1.00362	2.91182	6.87856e-09	8.61756e-08
Q9NUY8	TBC1D23	1.20884	1.80827	1.01056e-08	1.20352e-07
Q9NRY6	PLSCR3	1.03936	2.14814	1.08594e-08	1.27752e-07
Q9UBW5	BIN2	1.25982	2.52654	1.22619e-08	1.42514e-07
P00568	AK1	1.20751	1.94731	1.35721e-08	1.54636e-07
O60884	DNAJA2	1.12482	2.72066	1.45682e-08	1.64689e-07
P54577	YARS1	1.25245	2.35474	1.55255e-08	1.73478e-07
P13807	GYS1	1.35236	1.5615	1.59086e-08	1.77075e-07
Q6Y7W6	GIGYF2	1.13672	1.17296	1.60658e-08	1.7814e-07
O75791	GRAP2	1.02532	2.37534	1.64084e-08	1.81244e-07
Q8WXX5	DNAJC9	1.26518	2.65038	1.85231e-08	2.02286e-07
P61978	HNRNPK	1.40965	2.0532	1.98991e-08	2.14081e-07
P54819	AK2	1.37973	1.31522	2.14251e-08	2.28797e-07
Q7Z5R6	APBB1IP	1.03822	1.7183	2.17009e-08	2.3e-07
Q13451	FKBP5	1.30197	3.20259	2.44704e-08	2.56584e-07
O60890	OPHN1	1.03997	-2.63479	2.55006e-08	2.65463e-07
Q96AX2	RAB37	1.46452	1.93165	2.97908e-08	3.04645e-07
P29466	CASP1	1.14469	1.67176	3.19318e-08	3.24248e-07
Q9BSW2	CRACR2A	1.33862	3.89222	3.27757e-08	3.31654e-07
Q92609	TBC1D5	1.33276	2.59906	3.49142e-08	3.4839e-07
Q8N6M0	OTUD6B	1.07894	1.68892	3.53821e-08	3.49473e-07
Q9UK53	ING1	1.01387	1.22437	3.96287e-08	3.87451e-07
Q9H008	LHPP	1.00096	1.74867	3.9853e-08	3.88e-07
Q14011	CIRBP	1.25282	1.23919	4e-08	3.88e-07
Q8WUX2	CHAC2	1.05644	1.67847	4.17541e-08	4.02788e-07
P51692	STAT5B	1.29564	3.02029	4.67579e-08	4.4807e-07
Q96A00	PPP1R14A	1.26457	3.55	4.75996e-08	4.5165e-07
O75190	DNAJB6	1.03434	2.28187	5.01557e-08	4.71269e-07
Q13563	PKD2	1.08639	2.16097	5.18889e-08	4.82675e-07
O15018	PDZD2	1.00339	1.43395	5.57283e-08	5.13623e-07
P48507	GCLM	1.01826	1.64857	5.9e-08	5.35e-07
O60869	EDF1	1.28189	1.7009	6.12884e-08	5.51154e-07
O75843	AP1G2	1.22987	2.61121	6.4e-08	5.71262e-07
P24666	ACP1	1.15941	1.05083	6.5881e-08	5.81279e-07
P10398	ARAF	1.10567	-2.04665	6.76919e-08	5.91844e-07
Q92783	STAM	1.19597	2.70597	7.58138e-08	6.59892e-07
P41208	CETN2	1.55498	2.40217	8.36366e-08	7.14377e-07
P42768	WAS	1.42506	2.90224	8.36814e-08	7.14377e-07
Q8IX19	MCEMP1	1.24674	4.40728	1.0924e-07	8.98126e-07
P30740	SERPINB1	1.03312	2.50979	1.39664e-07	1.11654e-06
P55211	CASP9	1.37264	2.84914	1.51461e-07	1.19216e-06
P50225	SULT1A1	1.32865	4.38062	1.58209e-07	1.2308e-06
Q8NG06	TRIM58	1.04722	1.63276	1.69933e-07	1.30448e-06
P43490	NAMPT	1.16253	0.960085	1.74453e-07	1.3321e-06
O75475	PSIP1	1.02537	1.25698	1.83083e-07	1.39066e-06
Q86UE4	MTDH	1.07622	2.45317	1.92423e-07	1.44127e-06
O43665	RGS10	1.10259	1.51633	1.92633e-07	1.44127e-06
Q9C035	TRIM5	1.02742	2.2671	2.16542e-07	1.58251e-06
Q15126	PMVK	1.41724	5.41266	2.37505e-07	1.70178e-06
Q7Z739	YTHDF3	1.13018	1.50717	2.39082e-07	1.7042e-06
Q16619	CTF1	1.08502	0.655751	2.77114e-07	1.9515e-06
Q96RT1	ERBIN	1.17644	2.72213	2.78178e-07	1.954e-06
Q5SW79	CEP170	1.04129	3.73203	2.90459e-07	2.00618e-06
Q5VVQ6	YOD1	1.27981	2.28871	2.9046e-07	2.00618e-06
Q12982	BNIP2	1.13268	0.798205	3.11693e-07	2.13546e-06
P08579	SNRPB2	1.06993	1.06523	3.29892e-07	2.24637e-06
P22894	MMP8	1.08633	4.47606	3.85832e-07	2.577e-06
Q16181	SEPTIN7	1.8115	2.15486	3.86715e-07	2.577e-06
Q9UKW4	VAV3	1.50398	4.02532	3.87344e-07	2.577e-06
Q96JB5	CDK5RAP3	1.20284	1.27992	4.23194e-07	2.77087e-06
Q9NQ88	TIGAR	1.10509	0.5064	4.30351e-07	2.79873e-06
Q99683	MAP3K5	1.27841	4.13597	4.3194e-07	2.80277e-06
Q96AT9	RPE	1.42578	1.11207	4.45427e-07	2.87738e-06
P08758	ANXA5	1.01549	1.9696	4.57397e-07	2.944e-06
P07947	YES1	1.10953	3.2227	4.70467e-07	3.00559e-06
P12270	TPR	1.17686	0.731078	4.74793e-07	3.02655e-06
O60496	DOK2	1.13184	2.49231	4.87251e-07	3.09233e-06
O60934	NBN	1.12765	2.53153	5.13072e-07	3.23136e-06
P16455	MGMT	1.00571	1.28941	5.34188e-07	3.33177e-06
Q7Z434	MAVS	1.08237	3.25435	5.47e-07	3.40406e-06
Q15018	ABRAXAS2	1.12826	2.74752	5.84602e-07	3.60733e-06
Q9H2G2	SLK	1.3689	0.644183	6.41e-07	3.8729e-06
P17676	CEBPB	1.29989	3.80502	6.80323e-07	4.01807e-06
Q9BUJ2	HNRNPUL1	1.06132	1.82876	6.8829e-07	4.05684e-06
P55273	CDKN2D	1.26423	2.52355	7.29156e-07	4.28028e-06
P12829	MYL4	1.15772	-1.77242	7.42527e-07	4.32741e-06
P42575	CASP2	1.06809	1.26144	7.8055e-07	4.51782e-06
Q14055	COL9A2	1.14227	0.0550739	8.06378e-07	4.63028e-06
P25490	YY1	1.07183	2.52452	8.18695e-07	4.69169e-06
P12931	SRC	1.12352	2.83715	8.33256e-07	4.76569e-06
Q6ZRY4	RBPMS2	1.35101	3.66851	9.0687e-07	5.11595e-06
Q9UM07	PADI4	1.32141	2.03794	1.10984e-06	6.10624e-06
Q8WWN9	IPCEF1	1.09037	3.38377	1.17545e-06	6.43053e-06
Q6NXT1	ANKRD54	1.00085	1.63176	1.19627e-06	6.51978e-06
P05412	JUN	1.11129	0.488472	1.279e-06	6.91846e-06
Q05315	CLC	1.02925	1.74753	1.35885e-06	7.2736e-06
P30405	PPIF	1.19508	1.6726	1.35972e-06	7.2736e-06
Q14739	LBR	1.04144	1.13293	1.37847e-06	7.3603e-06
P49023	PXN	1.11785	3.06314	1.38581e-06	7.38158e-06
P10645	CHGA	1.27086	0.247043	1.38755e-06	7.38158e-06
O43290	SART1	1.0498	1.7033	1.42027e-06	7.52776e-06
P08670	VIM	1.07124	1.43524	1.68431e-06	8.70428e-06
Q9NRG1	PRTFDC1	1.24804	2.47731	1.76543e-06	9.07489e-06
O00399	DCTN6	1.01303	0.757078	1.80865e-06	9.26415e-06
Q13976	PRKG1	1.23028	3.35314	1.88351e-06	9.563e-06
Q9GZT9	EGLN1	1.14637	3.42648	1.95117e-06	9.85462e-06
O00161	SNAP23	1.23196	3.02517	2.27078e-06	1.12721e-05
O96017	CHEK2	1.07153	0.831217	2.4451e-06	1.20547e-05
P39748	FEN1	1.12497	1.3401	2.74827e-06	1.33897e-05
O75427	LRCH4	1.00098	3.96351	3.38183e-06	1.61236e-05
P02730	SLC4A1	1.00172	2.53438	3.5687e-06	1.69308e-05
Q8WXW3-4	PIBF1	1.15606	1.36194	3.691e-06	1.73923e-05
Q8N5J2	MINDY1	1.43578	4.52323	3.82794e-06	1.78678e-05
P52788	SMS	1.10944	-1.68007	3.85053e-06	1.79155e-05
P53814	SMTN	1.20153	3.42563	4.67512e-06	2.11403e-05
P50454	SERPINH1	1.22341	1.54889	4.89544e-06	2.19991e-05
O76096	CST7	1.22606	2.75221	4.907e-06	2.2017e-05
O43752	STX6	1.20252	1.8286	5.05139e-06	2.25598e-05
P41218	MNDA	1.21249	3.14723	5.13545e-06	2.28304e-05
Q8TF64	GIPC3	1.20119	3.19774	5.89551e-06	2.55413e-05
Q9HAN9	NMNAT1	1.0667	2.89628	5.938e-06	2.56484e-05
Q9BX10	GTPBP2	1.23534	3.19811	6.26992e-06	2.68817e-05
Q15014	MORF4L2	1.1542	0.258089	6.47759e-06	2.7731e-05
P27695	APEX1	1.03552	1.50053	6.7619e-06	2.86514e-05
Q8IY31	IFT20	1.08735	0.988568	6.84331e-06	2.88587e-05
O75940	SMNDC1	1.07698	1.06599	7.08107e-06	2.96995e-05
Q93062	RBPMS	1.17075	0.60622	8.27649e-06	3.41686e-05
P52564	MAP2K6	1.18051	3.24166	8.36885e-06	3.45001e-05
P19525	EIF2AK2	1.11833	3.32701	1.16466e-05	4.61084e-05
Q49A26	GLYR1	1.04204	1.72082	1.35109e-05	5.24136e-05
Q14088	RAB33A	1.15994	3.5081	1.36649e-05	5.29399e-05
Q8N1Q1	CA13	1.06388	2.81337	1.69738e-05	6.42959e-05
O60825	PFKFB2	1.00453	3.70001	1.81103e-05	6.78902e-05
P49441	INPP1	1.11049	-1.4553	2.14508e-05	7.90784e-05
P01100	FOS	1.47476	2.16474	2.19092e-05	8.0398e-05
Q9UPY6	WASF3	1.22472	2.08039	3.11443e-05	0.000109118
P50749	RASSF2	1.14756	4.05121	3.8035e-05	0.000129498
P12724	RNASE3	1.43096	4.62046	5.61467e-05	0.000181754
P28838	LAP3	1.20314	-0.586022	5.95697e-05	0.00019155
Q9BXS1	IDI2	1.06122	1.45163	6.44916e-05	0.000205549
P30084	ECHS1	1.03145	-0.274026	6.47542e-05	0.000206159
Q86VW0	SESTD1	1.05616	1.98081	6.52287e-05	0.000207442
Q15172	PPP2R5A	1.11325	1.65104	0.000100822	0.000304495
O43768	ENSA	1.04017	0.707441	0.00010392	0.000311652
Q7Z7H5	TMED4	1.0791	0.215711	0.000129867	0.000383114
P23634	ATP2B4	1.29247	1.72439	0.000135442	0.000397534
P78556	CCL20	1.03448	-1.79659	0.000168122	0.000478882
P10109	FDX1	1.01481	0.866443	0.000182375	0.000513918
Q9UHL0	DDX25	1.12683	1.62617	0.000241891	0.000661032
P08913	ADRA2A	1.03262	0.0589148	0.000253898	0.000688641
Q8WZ42	TTN	1.19989	0.71015	0.000381573	0.000983323
