# Supplementary material for: Plasma proteomic profiling and molecular clustering reveal immune‐defined prognostic subtypes in lung adenocarcinoma
Source: Int J Cancer. 2025 Nov 7;158(4):858–65. doi: 10.1002/ijc.70231 (PMC12712354; doi:10.1002/ijc.70231)
Supplement: Supplementary file 2 — Table S2. The gene‐set enrichment analysis using KEGG pathway and MSigDB Hallmark 2020 database with 234 significant proteins. [file IJC-158-858-s002.xlsx]

## Sheet: Supplementary Table 2
Supplementary Table 2. The gene-set enrichment analysis using KEGG pathway and MSigDB Hallmark 2020 database with 234 significant proteins
MSigDB Hallmark 2020
Term	Overlap	P-value	Adjusted P-value	Genes
Complement	11/200	2.58355e-05	0.00111093	LAP3;WAS;USP8;ANXA5;CEBPB;MMP8;FDX1;SRC;CASP9;STX4;CASP1
Interferon Alpha Response	6/97	0.00100149	0.0143547	LAP3;EIF2AK2;CASP8;TRIM5;NUB1;CASP1
Protein Secretion	6/96	0.000948703	0.0143547	STX7;AP3B1;VPS4B;STAM;SCAMP3;SNAP23
Apoptosis	7/161	0.0029894	0.0257088	CASP8;MGMT;BAX;CASP9;CASP2;JUN;CASP1
Myogenesis	8/200	0.00258167	0.0257088	SIRT2;AK1;FKBP1B;MYH9;SMTN;PDLIM7;CTF1;MYL4
DNA Repair	6/150	0.00869043	0.0457093	APRT;AK1;FEN1;EDF1;NT5C3A;CETN2
E2F Targets	7/200	0.00956707	0.0457093	LBR;AK2;PSIP1;CHEK2;NBN;RNASEH2A;TACC3
Mitotic Spindle	7/199	0.00932258	0.0457093	PXN;ARF6;OPHN1;ARHGEF12;PKD2;MYH9;ABL1
p53 Pathway	7/200	0.00956707	0.0457093	IRAK1;AK1;PRKAB1;BAX;FOS;JUN;CASP1
Fatty Acid Metabolism	6/158	0.0110513	0.0475205	ERP29;MIF;APEX1;NBN;SMS;ECHS1
KEGG Pathways
Term	Overlap	P-value	Adjusted P-value	Genes
ErbB signaling pathway	7/84	5.94028e-05	0.00350476	MAP2K1;CRKL;STAT5B;JUN;SRC;ARAF;ABL1
TNF signaling pathway	8/111	5.03386e-05	0.00350476	MAP2K1;CCL20;CASP8;MAP2K6;FOS;CEBPB;JUN;MAP3K5
Neurotrophin signaling pathway	7/118	0.000493747	0.015628	MAP2K1;BAX;CRKL;IRAK1;JUN;MAP3K5;ABL1
Thiamine metabolism	3/14	0.000529762	0.015628	ACP1;AK2;THTPA
Fc gamma R-mediated phagocytosis	6/96	0.000948703	0.0223894	WASF3;MAP2K1;ARF6;CRKL;WAS;VAV3
Toll-like receptor signaling pathway	6/103	0.00136722	0.0268886	MAP2K1;CASP8;MAP2K6;FOS;IRAK1;JUN
Chemokine signaling pathway	8/191	0.00194017	0.0327057	MAP2K1;CCL20;CRKL;STAT5B;WAS;PXN;VAV3;SRC
Estrogen signaling pathway	6/136	0.00546419	0.046323	MAP2K1;FKBP5;FOS;EBAG9;JUN;SRC
Glutathione metabolism	4/56	0.00423065	0.046323	SMS;CHAC2;GCLM;LAP3
IL-17 signaling pathway	5/93	0.00482504	0.046323	CCL20;CASP8;FOS;CEBPB;JUN
Insulin signaling pathway	6/136	0.00546419	0.046323	MAP2K1;GYS1;EIF4E;PRKAB1;CRKL;ARAF
NOD-like receptor signaling pathway	7/180	0.00549595	0.046323	ERBIN;CASP8;CASP1;MAVS;JUN;SUGT1;NAMPT
VEGF signaling pathway	4/58	0.0047988	0.046323	PXN;MAP2K1;SRC;CASP9
Vascular smooth muscle contraction	6/132	0.00473108	0.046323	ARHGEF12;MAP2K1;MYH9;PPP1R14A;PRKG1;ARAF
